# Supplementary material for: The evolving roles of US political partisanship and social vulnerability in the COVID-19 pandemic from February 2020–February 2021
Source: PLOS Glob Public Health. 2022 Dec 5;2(12):e0000557. doi: 10.1371/journal.pgph.0000557 (PMC10021880; doi:10.1371/journal.pgph.0000557)
Supplement: S1 Table — All cutoffs are determined using quantiles such that 20% of counties fall in each group. (XLSX) [file pgph.0000557.s002.xlsx]

## Sheet: Sheet1
Variable	Dem	Weakly Dem	Weakly Rep	Rep	Strongly Rep
Political Leaning	(-0.896, 0.0512]	(0.0512, 0.291]	(0.291, 0.455]	(0.455, 0.591]	(0.591, 0.931]
Variable	Low	Middle-low	Middle	Middle-high	High
Income	(20188.00, 40870.40]	(40870.40, 46978.80]	(46978.80, 52506.00]	(52506.00, 59743.00]	(59743.00, 136268.00]
Percent Black	(-0.001, 0.00562]	(0.00562, 0.0141]	(0.0141, 0.0427]	(0.0427, 0.148]	(0.148, 0.874]
Percent Hispanic	(-0.001, 0.0185]	(0.0185, 0.0306]	(0.0306, 0.0542]	(0.0542, 0.123]	(0.123, 0.991]
Crowding	(-0.001, 61.0]	(149.0, 310.0]	(310.0, 758.0]	(61.0, 149.0]	(758.0, 378286.0]
Population Density	(0.0349, 12.959]	(12.959, 33.077]	(167.352, 71340.604]	(33.077, 64.907]	(64.907, 167.352]
