# Supplementary material for: The evolving roles of US political partisanship and social vulnerability in the COVID-19 pandemic from February 2020–February 2021
Source: PLOS Glob Public Health. 2022 Dec 5;2(12):e0000557. doi: 10.1371/journal.pgph.0000557 (PMC10021880; doi:10.1371/journal.pgph.0000557)
Supplement: S2 Table — In period 1, certain groups have low counts (i.e. population density qunatiles for loose and middle governors). By period 3, all groups have at least 45 counties. (XLSX) [file pgph.0000557.s003.xlsx]

## Sheet: Sheet1
			Less-strict Governor						Moderately-strict Governor						Strict Governor
Variable	Period		Strong Dem.	Weak Dem.	Weak Rep.	Rep.	Strong Rep.		Strong Dem.	Weak Dem.	Weak Rep.	Rep.	Strong Rep.		Strong Dem.	Weak Dem.	Weak Rep.	Rep.	Strong Rep.
Political Leaning	1		103	77	45	39	13		129	63	40	8	8		139	101	66	27	9
Political Leaning	2		91	137	108	126	70		252	176	188	127	124		166	121	73	61	34
Political Leaning	3		145	172	210	223	187		240	251	259	243	284		203	162	115	101	45
Variable	Period		Low	Middle-low	Middle	Middle-high	High		Low	Middle-low	Middle	Middle-high	High		Low	Middle-low	Middle	Middle-high	High
Median Household Income	1		20	40	50	60	107		26	25	30	55	112		70	54	52	61	105
Median Household Income	2		103	104	111	120	96		208	161	147	146	205		76	74	84	86	134
Median Household Income	3		228	189	186	185	149		245	265	267	238	262		98	107	119	148	160
Percent Black	1		19	37	62	101	58		4	28	75	83	58		9	23	31	93	186
Percent Black	2		73	106	131	117	107		51	105	146	217	348		13	64	117	160	101
Percent Black	3		226	174	163	151	223		197	217	247	307	309		72	173	177	142	69
Percent Hispanic	1		22	37	66	66	86		45	50	50	49	54		23	43	64	128	84
Percent Hispanic	2		80	126	144	123	61		117	130	151	201	268		70	61	90	115	119
Percent Hispanic	3		190	257	212	170	108		227	210	238	263	339		126	104	122	149	132
Household Crowding	1		5	12	40	67	153		6	18	30	67	127		13	26	49	71	183
Household Crowding	2		38	62	131	172	131		62	140	189	221	255		12	35	82	117	209
Household Crowding	3		204	213	179	193	148		207	272	288	256	254		47	93	129	157	207
Population Density	1		8	14	32	67	156		2	17	22	69	138		6	39	37	69	191
Population Density	2		28	84	129	160	133		57	183	184	194	249		10	26	62	146	211
Population Density	3		192	267	195	154	129		202	236	282	255	302		62	76	121	196	178
