# Supplementary material for: The evolving roles of US political partisanship and social vulnerability in the COVID-19 pandemic from February 2020–February 2021
Source: PLOS Glob Public Health. 2022 Dec 5;2(12):e0000557. doi: 10.1371/journal.pgph.0000557 (PMC10021880; doi:10.1371/journal.pgph.0000557)
Supplement: S3 Table — We choose to evaluate model performance on R2 of residuals as well as the Mean Absolute Error. We also include the Moran’s I as a measure of the spatial autocorrelation. High R2, low MAE, and low Moran’s I are desirable, suggesting that the Random Forest consistently performs the best of all three models. (XLSX) [file pgph.0000557.s004.xlsx]

## Sheet: Sheet1
Model	Period	R^2	MAE	Moran's I
LASSO	1	0.48	0.11	0.17
LASSO	2	0.42	0.065	0.14
LASSO	3, without mask-wearing data	0.35	0.047	0.17
LASSO	3, with mask-wearing data	0.41	0.1	0.24
Random Forest	1	0.91	0.045	0.041
Random Forest	2	0.87	0.028	0.082
Random Forest	3, without mask-wearing data	0.88	0.018	0.067
Random Forest	3, with mask-wearing data	0.88	0.04	0.15
Spatial Lag	1	0.68	0.088	0.067
Spatial Lag	2	0.5	0.059	0.13
Spatial Lag	3, without mask-wearing data	0.55	0.038	0.068
Spatial Lag	3, with mask-wearing data	0.6	0.078	0.054
